# Supplementary material for: Structural, Computational, and Biomolecular Interaction Study of Europium(III) and Iron(III) Complexes with Pyridoxal-Semicarbazone Ligand
Source: Int J Mol Sci. 2025 May 30;26(11):5289. doi: 10.3390/ijms26115289 (PMC12155188; doi:10.3390/ijms26115289)
Supplement: Supplementary file 1 [file ijms-26-05289-s001.zip]

Archive with 1 entries (1 files):
- ijms-3660659-supplementary.pdf
